# Supplementary material for: Temporal dissociation between local and global functional adaptations of the maternal brain to childbirth: a longitudinal assessment
Source: Neuropsychopharmacology. 2024 May 20;49(12):1809–18. doi: 10.1038/s41386-024-01880-9 (PMC11473773; doi:10.1038/s41386-024-01880-9)
Supplement: Supplementary file 2 — Supplementary material: Code notebook [file 41386_2024_1880_MOESM2_ESM.zip]

Archive with 1 entries (1 files):
- 3_results_analyses_plots.ipynb
