# Supplementary material for: Temporal dissociation between local and global functional adaptations of the maternal brain to childbirth: a longitudinal assessment
Source: Neuropsychopharmacology. 2024 May 20;49(12):1809–18. doi: 10.1038/s41386-024-01880-9 (PMC11473773; doi:10.1038/s41386-024-01880-9)
Supplement: Supplementary file 3 — Supplementary material: Tables [file 41386_2024_1880_MOESM3_ESM.xlsx]

## Sheet: Tab. S1 - Sample bl. 1
	Nulliparous (NP)						Postpartum (PP)						MWU-test		Postpartum, cross-sectional						Postpartum, longitudinal						MWU-test
	count	mean	std	min	0.5	max	count	mean	std	min	0.5	max	U	p	count	mean	std	min	0.5	max	count	mean	std	min	0.5	max	U	p
Age	23	28.04	4.91	20	28	36	75	30.52	3.54	21	31	39	598.5	0.027	56	29.79	3.25	21	30	36	19	32.68	3.56	25	33	39	292	0.003
Education	19	3.53	0.51	3	4	4	73	3.38	0.92	0	4	5	718	0.799	54	3.26	0.91	0	3	4	19	3.74	0.87	2	4	5	371	0.053
Mean FWD	23	0.16	0.04	0.09	0.17	0.25	75	0.18	0.08	0.05	0.16	0.4	815	0.694	56	0.18	0.09	0.05	0.16	0.4	19	0.15	0.06	0.05	0.16	0.24	610	0.345
Max FWD	23	0.54	0.27	0.19	0.44	1.38	75	0.69	0.4	0.17	0.55	2.06	632	0.054	56	0.75	0.41	0.17	0.66	2.06	19	0.52	0.33	0.18	0.46	1.72	759	0.006
Weeks postpartum							75	0.49	0.29	0.14	0.43	1.43			56	0.36	0.12	0.14	0.29	0.57	19	0.86	0.32	0.29	0.86	1.43	80	0
Days of gestation							75	274.85	11.83	238	277	294			56	275.75	11.64	238	278.5	294	19	272.21	12.33	247	274	289	627	0.249
Child's birth weight							75	3250.2	474.5	2050	3280	4290			56	3285	435.19	2525	3285	4290	19	3147.63	576.24	2050	3280	4000	575.5	0.6
EPDS							75	4.21	3.21	0	3	12			56	3.48	2.55	0	3	10	19	6.37	4	0	7	12	312	0.007
Table S1: Baseline sample characteristics (dimensional). Data was compared using Mann-Whitney-U-tests, separately for the whole postpartum sample vs. controls and for the cross-sectional vs. the longitudinal postpartum sample. Abbreviations: FWD = frame-wise displacement, std = standard deviation, MWU = Mann-Whitney-U-test.

## Sheet: Tab. S2 - Sample bl. 2 
Variable	Category	Nulliparous (NP)	Postpartum (PP)	PP, cross-sectional	PP, longitudinal	Chi2-test: PP-cross vs. PP-long
		Count	Count	Count	Count	Chi2	df	p
Country of origin	Belgium	0	1	1
	Bulgaria	1	0	0
	China	1	0	0
	Germany	13	46	46
	France	1	0	0
	Iran	1	0	0
	Italy	1	0	0
	Liberia/Ghana	0	1	1
	Lithuania	0	1	1
	Netherlands	0	1	1
	Poland	0	2	2
	Russia	0	1	1
	Switzerland	1	0	0
	Slovakia	0	1	1
	Spain	0	1	1
	Tajikistan	0	1	1
Baby blues	no		37	26	11	0.36	1	0.55
	yes		38	30	8
Sex of baby	female		35	26	9	0	1	1
	male		40	30	10
Birth mode	emergency		6	4	2	11.71	3	0.008
	section		19	9	10
	spontaneous		47	41	6
	ventouse		3	2	1
Breastfeeding	no		9	8	1	0.41	1	0.524
	yes		66	48	18
Number of children	1		50	34	16	5.18	2	0.075
	2		23	21	2
	3		2	1	1
Hormonal contraception	no	15	0	0	0
	yes	4	0	0	0
Table S2: Baseline sample characteristics (categorical). Within the postpartum sample, available data was compared between cross-sectional and longitudinal subjects using Chi2 tests.

## Sheet: Tab. S3 - Sample long.
Variable	Postpartum (PP): T0			Postpartum (PP): T1			Postpartum (PP): T2			Postpartum (PP): T3			Postpartum (PP): T4			Postpartum (PP): T5			LMM	Weeks PP			Weeks PP^2
	count	mean	std	count	mean	std	count	mean	std	count	mean	std	count	mean	std	count	mean	std	df	converged	coef	p	converged	coef	p
Weeks postpartum	19	0.86	0.32	19	3.2	0.36	18	6.23	0.45	19	9.23	0.4	18	12.13	0.53	17	24.76	1.45
EPDS	19	6.37	4	19	6.42	4.99	18	5.33	3.68	19	4.53	3.22	18	3.56	2.96	13	4	3.51	(3, 104)	yes	-0.116	0.001	yes	0.01	0.017
MPAS - total	0			19	81.32	10.25	18	83.61	8.29	19	83	8.83	18	82.94	8.16	13	83.38	8.73	(3, 85)	yes	0.113	0.034	yes	-0.008	0.255
MPAS - quality of attachment	0			19	41.21	4.33	18	42.06	3.61	19	42.42	3.1	18	42.89	2.17	13	42.77	2.35	(3, 85)	yes	0.072	0.018	yes	-0.009	0.042
MPAS - absence of hostility	0			19	18.74	3.25	18	19.89	2.78	19	19.21	3.6	18	18.56	3.71	13	19.31	3.95	(3, 85)	yes	0.017	0.591	yes	0.001	0.827
MPAS - pleasure interaction	0			19	21.37	3.8	18	21.67	3.41	19	21.37	3.93	18	21.5	4.42	13	21.31	4.13	(3, 85)	yes	0.021	0.385	yes	-0.001	0.878
Estradiol	19	41.63	45.45	19	58.43	85.74	18	39.81	59.44	18	36.32	43.86	18	56.27	109.65	16	37.56	31.8	(3, 106)	yes	-0.2	0.788	yes	-0.038	0.695
log(Estradiol)	19	3.26	1.03	19	3.32	1.25	18	2.98	1.18	18	3.07	1.06	18	3.16	1.25	16	3.23	1.02	(3, 106)	yes	0.002	0.84	yes	0.001	0.437
Progesterone	19	0.91	1.47	19	0.12	0.08	18	0.1	0.09	18	1.67	5.61	18	1.25	3.35	16	1.26	3.55	(3, 106)	yes	0.039	0.283	yes	0	0.987
log(Progesterone)	19	-0.91	1.28	19	-2.36	0.69	18	-2.56	0.62	18	-1.84	1.72	18	-1.96	1.67	16	-1.93	1.67	(3, 106)	yes	-0.012	0.495	yes	0.005	0.018
Estradiol/Progesterone	19	99.78	100.71	19	512.53	579.35	18	409.66	449.96	18	251.3	235.42	18	422.1	564.39	16	343	308.95	(3, 106)	yes	3.174	0.549	no	-1.063	0.121
log(Estradiol/Progesterone)	19	4.17	0.99	19	5.68	1.11	18	5.53	1.01	18	4.91	1.36	18	5.12	1.59	16	5.16	1.49	(3, 106)	yes	0.012	0.494	yes	-0.004	0.064
Mean FWD	19	0.15	0.06	19	0.16	0.07	18	0.18	0.08	19	0.17	0.08	18	0.16	0.06	17	0.15	0.07	(3, 108)	yes	-0.001	0.229	yes	0	0.261
Max FWD	19	0.52	0.33	19	0.62	0.29	18	0.74	0.35	19	0.54	0.26	18	0.67	0.43	17	0.51	0.23	(3, 108)	yes	-0.002	0.455	yes	-0.001	0.056
Table S3: Longitudinal sample characteristics. Data was compared using linear mixed models. Two models were fitted, one ("linear") including only the linear effect of postpartum weeks on the respective variable, followed by a second ("quadratic") that included linear and quadratic effects of time. Abbreviations: LMM = linear mixed model, PP = postpartum, std = standard deviation, df = degrees of …

## Sheet: Tab. S4 - MRI bl. sensitivity
Measure	Contrast	Cluster name	ANCOVA: PP vs. NP: Age					ANCOVA: PP vs. NP: Age, FWD					ANCOVA: PP vs. NP: Age, GM					ANCOVA: PP vs. NP: Age, Education
			F	df	-lg(p)	np2	g	F	df	-lg(p)	np2	g	F	df	-lg(p)	np2	g	F	df	-lg(p)	np2	g
fALFF	PP > NP	rightPrecentral	21.33	(1, 95)	4.917	0.18	1.05	20.61	(1, 93)	4.774	0.18	1.02	19.56	(1, 94)	4.582	0.17	0.97	17.19	(1, 88)	4.109	0.16	1
		leftMedTemp	28.6	(1, 95)	6.214	0.23	1.21	26.69	(1, 93)	5.867	0.22	1.16	22.99	(1, 94)	5.215	0.2	1.03	25.78	(1, 88)	5.674	0.23	1.22
	PP < NP	rightPFC	36.77	(1, 95)	7.571	0.28	-1.37	32.84	(1, 93)	6.911	0.26	-1.28	22.98	(1, 94)	5.214	0.2	-0.93	27.62	(1, 88)	5.992	0.24	-1.27
LCOR		leftIns	32.94	(1, 95)	6.947	0.26	-1.3	29.85	(1, 93)	6.41	0.24	-1.23	13.21	(1, 94)	3.342	0.12	-0.61	28.06	(1, 88)	6.066	0.24	-1.28
		rightIns	21.55	(1, 95)	4.957	0.18	-1.06	19.13	(1, 93)	4.498	0.17	-0.99	7.75	(1, 94)	2.188	0.08	-0.52	15.32	(1, 88)	3.748	0.15	-0.95
GCOR		leftPut	16.63	(1, 95)	4.026	0.15	-0.93	18.6	(1, 93)	4.396	0.17	-0.97	17.11	(1, 94)	4.115	0.15	-0.94	10.45	(1, 88)	2.763	0.11	-0.79
		rightPut	18.01	(1, 95)	4.292	0.16	-0.97	21.01	(1, 93)	4.848	0.18	-1.03	18.39	(1, 94)	4.36	0.16	-0.97	9.92	(1, 88)	2.652	0.1	-0.77
Table S4: Baseline MRI sensitivity analyses. To control for the influence of FWD, gray matter volume, and education on baseline MRI results, cluster-average data was extracted and compared between groups using ANCOVAs controling for each respective variable in addition to age. The first columns shows results only controlled for age, which were included to allow for comparions of effects. Abbrevia…

## Sheet: Tab. S5 - MRI long. indep.
Measure	Contrast	Cluster name	ANCOVA: PP-T0 vs. NP: Age						ANCOVA: PP-T1 vs. NP: Age						ANCOVA: PP-T2 vs. NP: Age						ANCOVA: PP-T3 vs. NP: Age						ANCOVA: PP-T4 vs. NP: Age						ANCOVA: PP-T5 vs. NP: Age
			F	df	-lg(p)	-lg(q)	np2	g	F	df	-lg(p)	-lg(q)	np2	g	F	df	-lg(p)	-lg(q)	np2	g	F	df	-lg(p)	-lg(q)	np2	g	F	df	-lg(p)	-lg(q)	np2	g	F	df	-lg(p)	-lg(q)	np2	g
fALFF	PP > NP	rightPrecentral	22.81	(1, 39)	4.597	3.275	0.37	1.21	14.74	(1, 39)	3.356	2.482	0.27	1	14.16	(1, 38)	3.247	2.469	0.27	1	6.77	(1, 39)	1.884	1.6	0.15	0.69	5.71	(1, 38)	1.659	1.416	0.13	0.65	10.76	(1, 37)	2.645	2.135	0.23	0.88
		leftMedTemp	17.13	(1, 39)	3.743	2.722	0.31	1.07	4.32	(1, 39)	1.354	1.178	0.1	0.56	3.19	(1, 38)	1.085	0.953	0.08	0.49	6.66	(1, 39)	1.861	1.6	0.15	0.69	9.21	(1, 38)	2.364	1.917	0.2	0.82	7.99	(1, 37)	2.123	1.755	0.18	0.76
	PP < NP	rightPFC	14.57	(1, 39)	3.327	2.482	0.27	-0.99	24.65	(1, 39)	4.855	3.275	0.39	-1.26	11.05	(1, 38)	2.706	2.138	0.23	-0.89	12.32	(1, 39)	2.941	2.272	0.24	-0.92	19.51	(1, 38)	4.095	2.949	0.34	-1.15	10.96	(1, 37)	2.682	2.138	0.23	-0.88
LCOR		leftIns	12.81	(1, 39)	3.026	2.306	0.25	-0.93	8.96	(1, 39)	2.321	1.901	0.19	-0.79	2.39	(1, 38)	0.885	0.793	0.06	-0.43	1.58	(1, 39)	0.665	0.586	0.04	-0.34	10.22	(1, 38)	2.554	2.076	0.21	-0.86	3.02	(1, 37)	1.044	0.926	0.08	-0.48
		rightIns	12.03	(1, 39)	2.889	2.266	0.24	-0.91	6.71	(1, 39)	1.873	1.6	0.15	-0.69	6.78	(1, 38)	1.883	1.6	0.15	-0.71	5.24	(1, 39)	1.559	1.35	0.12	-0.61	7.12	(1, 38)	1.954	1.609	0.16	-0.72	3.56	(1, 37)	1.174	1.022	0.09	-0.52
GCOR		leftPut	5.39	(1, 39)	1.592	1.366	0.12	-0.62	3.52	(1, 39)	1.168	1.022	0.08	-0.5	1.25	(1, 38)	0.569	0.502	0.03	-0.31	0	(1, 39)	0.025	0.009	0	-0.02	0	(1, 38)	0.017	0.009	0	0.01	0.3	(1, 37)	0.233	0.178	0.01	0.15
		rightPut	8.02	(1, 39)	2.137	1.755	0.17	-0.75	4.51	(1, 39)	1.396	1.205	0.1	-0.57	2.48	(1, 38)	0.909	0.804	0.06	-0.43	0	(1, 39)	0.009	0.009	0	0.01	0.01	(1, 38)	0.038	0.009	0	-0.03	0.05	(1, 37)	0.085	0.041	0	0.06
Table S5: Longitudinal MRI analyses: Postpartum (PP) at each timepoint vs. Nullipara (NP). All longitudinal PP subjects at each time point were compared to NP using ANCOVAs controlling for age. Abbreviations: ANCOVA = analysis of covariance, fALFF = fractional amplitude of low frequency fluctuations, LCOR = local correlation, GCOR = global correlation, df = degrees of freedom, g = Hedge's g.

## Sheet: Tab. S6 - MRI long. paired
Measure	Contrast	Cluster name	t-test: T0 vs. T1				t-test: T0 vs. T2				t-test: T0 vs. T3				t-test: T0 vs. T4				t-test: T0 vs. T5				t-test: T1 vs. T2				t-test: T1 vs. T3				t-test: T1 vs. T4				t-test: T1 vs. T5				t-test: T2 vs. T3				t-test: T2 vs. T4				t-test: T2 vs. T5
			t	-lg(p)	-lg(q)	g	t	-lg(p)	-lg(q)	g	t	-lg(p)	-lg(q)	g	t	-lg(p)	-lg(q)	g	t	-lg(p)	-lg(q)	g	t	-lg(p)	-lg(q)	g	t	-lg(p)	-lg(q)	g	t	-lg(p)	-lg(q)	g	t	-lg(p)	-lg(q)	g	t	-lg(p)	-lg(q)	g	t	-lg(p)	-lg(q)	g	t	-lg(p)	-lg(q)
fALFF	PP > NP	rightPrecentral	1.24	0.628	0.104	0.38	0.31	0.118	0.054	0.09	0.95	0.446	0.104	0.28	2.74	1.82	0.644	0.66	1.12	0.549	0.104	0.33	-0.74	0.326	0.104	-0.24	-0.09	0.033	0.033	-0.02	0.76	0.34	0.104	0.26	-0.3	0.116	0.054	-0.09	0.62	0.264	0.088	0.18	1.53	0.835	0.136	0.47	0.46	0.188	0.054
		leftMedTemp	1.54	0.838	0.347	0.44	2.37	1.497	0.417	0.61	1.3	0.673	0.275	0.43	0.85	0.389	0.168	0.17	2.12	1.292	0.417	0.5	0.25	0.094	0.01	0.06	0.03	0.01	0.01	0.01	-1.19	0.599	0.268	-0.23	0.17	0.063	0.01	0.04	-0.2	0.073	0.01	-0.05	-1.52	0.824	0.347	-0.32	-0.06	0.02	0.01
	PP < NP	rightPFC	-0.15	0.053	0.023	-0.04	-1.03	0.498	0.118	-0.36	-1.16	0.581	0.118	-0.21	-0.58	0.242	0.104	-0.15	-1.74	0.993	0.118	-0.45	-1.26	0.647	0.118	-0.34	-0.75	0.334	0.113	-0.19	-0.49	0.201	0.104	-0.12	-1.55	0.85	0.118	-0.45	0.5	0.207	0.104	0.16	0.85	0.391	0.118	0.23	-0.03	0.009	0.009
LCOR		leftIns	-0.09	0.033	0.033	-0.02	-1.91	1.125	0.464	-0.57	-1.5	0.809	0.464	-0.42	-1.08	0.527	0.351	-0.14	-1.48	0.795	0.464	-0.41	-2.44	1.555	0.464	-0.57	-1.53	0.83	0.464	-0.41	-0.48	0.193	0.096	-0.12	-2.02	1.209	0.464	-0.4	0.33	0.129	0.078	0.07	1.62	0.897	0.464	0.49	0.58	0.242	0.107
		rightIns	-1.16	0.577	0.023	-0.27	-1.26	0.645	0.023	-0.32	-0.67	0.292	0.023	-0.18	-0.73	0.322	0.023	-0.2	-1.46	0.782	0.023	-0.3	-0.07	0.023	0.023	-0.02	0.33	0.128	0.023	0.1	0.08	0.027	0.023	0.02	-0.18	0.065	0.023	-0.04	0.58	0.245	0.023	0.13	0.11	0.04	0.023	0.04	-0.1	0.036	0.023
GCOR		leftPut	-0.98	0.463	0.255	-0.29	-1.45	0.773	0.442	-0.39	-2.05	1.235	0.589	-0.56	-2.27	1.417	0.589	-0.7	-2.56	1.661	0.589	-0.82	-0.37	0.146	0.116	-0.13	-1.22	0.618	0.345	-0.34	-1.47	0.787	0.442	-0.47	-1.96	1.163	0.589	-0.62	-0.79	0.352	0.255	-0.22	-0.85	0.39	0.255	-0.31	-1.52	0.824	0.442
		rightPut	-1.47	0.788	0.564	-0.38	-2.19	1.35	0.776	-0.5	-2.57	1.67	0.971	-0.74	-3.31	2.325	1.148	-0.88	-2.9	1.956	1.081	-0.95	-0.32	0.123	0.041	-0.09	-1.4	0.738	0.564	-0.43	-1.72	0.971	0.64	-0.53	-1.77	1.014	0.64	-0.59	-1.38	0.727	0.564	-0.38	-1.34	0.699	0.564	-0.48	-1.91	1.124	0.647
Table S6: Longitudinal MRI analyses: PP at each timepoint vs. PP at each timepoint. Data was compared using paired t-tests. Abbreviations: fALFF = fractional amplitude of low frequency fluctuations, LCOR = local correlation, GCOR = global correlation, PP = postpartum, NP = nulliparous, g = Hedge's g.
[truncated: 13 more columns]

## Sheet: Tab. S7 - MRI long. LMM
Measure	Contrast	Cluster name		Weeks PP				Weeks PP^2
			df	converged	coef	-lg(p)	-lg(q)	converged	coef	-lg(p)	-lg(q)
fALFF	PP > NP	rightPrecentral	(3, 108)	yes	-0.005	0.486	0.381	yes	0.0011	0.985	0.815
		leftMedTemp	(3, 108)	yes	-0.0016	0.197	0.165	yes	0.0003	0.283	0.276
	PP < NP	rightPFC	(3, 108)	yes	0.0053	0.906	0.605	yes	0.0002	0.233	0.033
LCOR		leftIns	(3, 108)	yes	0.0034	0.65	0.407	yes	-0.0007	1.188	1.02
		rightIns	(3, 108)	yes	0.0027	0.496	0.381	yes	-0.0003	0.356	0.381
GCOR		leftPut	(3, 108)	yes	0.0216	3.207	2.538	yes	-0.0016	1.309	1.843
		rightPut	(3, 108)	yes	0.0203	3.561	2.644	yes	-0.0018	2.083	2.644
Table S7: Longitudinal MRI analyses. Temporal trajectories. Data was compared using linear mixed models defined as described in Table S3. Abbreviations: fALFF = fractional amplitude of low frequency fluctuations, LCOR = local correlation, GCOR = global correlation, PP = postpartum, NP = nulliparous, df = degrees of freedom.

## Sheet: Tab. S8 - MRI long. indep. GM
Measure	Contrast	Cluster name	ANCOVA: PP-T0 vs. NP: Age, GM						ANCOVA: PP-T1 vs. NP: Age, GM						ANCOVA: PP-T2 vs. NP: Age, GM						ANCOVA: PP-T3 vs. NP: Age, GM						ANCOVA: PP-T4 vs. NP: Age, GM						ANCOVA: PP-T5 vs. NP: Age, GM
			F	df	-lg(p)	-lg(q)	np2	g	F	df	-lg(p)	-lg(q)	np2	g	F	df	-lg(p)	-lg(q)	np2	g	F	df	-lg(p)	-lg(q)	np2	g	F	df	-lg(p)	-lg(q)	np2	g	F	df	-lg(p)	-lg(q)	np2	g
fALFF	PP > NP	rightPrecentral	19.22	(1, 38)	4.051	2.676	0.34	1.02	14.26	(1, 38)	3.264	2.419	0.27	0.95	14.73	(1, 37)	3.33	2.419	0.28	1.01	7.44	(1, 38)	2.018	1.541	0.16	0.72	5.84	(1, 37)	1.684	1.265	0.14	0.66	10	(1, 36)	2.498	1.916	0.22	0.83
		leftMedTemp	14.6	(1, 38)	3.321	2.419	0.28	0.9	3.4	(1, 38)	1.136	0.928	0.08	0.46	3.65	(1, 37)	1.196	0.953	0.09	0.48	5.54	(1, 38)	1.623	1.23	0.13	0.59	10.68	(1, 37)	2.631	1.962	0.22	0.83	7.17	(1, 36)	1.955	1.508	0.17	0.68
	PP < NP	rightPFC	10.74	(1, 38)	2.649	1.962	0.22	-0.7	18.87	(1, 38)	3.998	2.676	0.33	-0.94	8.76	(1, 37)	2.272	1.728	0.19	-0.74	11.18	(1, 38)	2.729	1.962	0.23	-0.81	15.1	(1, 37)	3.39	2.419	0.29	-0.95	10.36	(1, 36)	2.564	1.941	0.22	-0.81
LCOR		leftIns	2.04	(1, 38)	0.793	0.646	0.05	-0.26	1.94	(1, 38)	0.764	0.633	0.05	-0.27	0.4	(1, 37)	0.275	0.196	0.01	-0.14	0.1	(1, 38)	0.12	0.065	0	-0.07	4.07	(1, 37)	1.293	1.012	0.1	-0.46	0.47	(1, 36)	0.303	0.211	0.01	-0.16
		rightIns	4.83	(1, 38)	1.466	1.144	0.11	-0.48	2.77	(1, 38)	0.981	0.789	0.07	-0.4	3.7	(1, 37)	1.206	0.953	0.09	-0.49	2.62	(1, 38)	0.943	0.767	0.06	-0.41	5.07	(1, 37)	1.517	1.149	0.12	-0.58	1.27	(1, 36)	0.572	0.454	0.03	-0.3
GCOR		leftPut	4.94	(1, 38)	1.491	1.146	0.11	-0.6	3.55	(1, 38)	1.174	0.948	0.09	-0.51	1.01	(1, 37)	0.493	0.388	0.03	-0.28	0.01	(1, 38)	0.031	0.02	0	-0.02	0	(1, 37)	0.018	0.018	0	0.01	0.28	(1, 36)	0.22	0.153	0.01	0.15
		rightPut	7.89	(1, 38)	2.107	1.598	0.17	-0.75	4.7	(1, 38)	1.438	1.137	0.11	-0.58	2.55	(1, 37)	0.925	0.765	0.06	-0.44	0.01	(1, 38)	0.039	0.02	0	-0.03	0.03	(1, 37)	0.066	0.034	0	-0.05	0.05	(1, 36)	0.084	0.04	0	0.06
Table S8: Longitudinal MRI analyses: Postpartum (PP) at each timepoint vs. Nullipara (NP), controlled for GM. See Table S5. Grey matter volume (GM) was included as covariate in addition to age. bbreviations: fALFF = fractional amplitude of low frequency fluctuations, LCOR = local correlation, GCOR = global correlation, PP = postpartum, NP = nulliparous, g = Hedge's g.

## Sheet: Tab. S9 - MRI long. paired GM
Measure	Contrast	Cluster name	t-test: T0 vs. T1				t-test: T0 vs. T2				t-test: T0 vs. T3				t-test: T0 vs. T4				t-test: T0 vs. T5				t-test: T1 vs. T2				t-test: T1 vs. T3				t-test: T1 vs. T4				t-test: T1 vs. T5				t-test: T2 vs. T3				t-test: T2 vs. T4				t-test: T2 vs. T5
			t	-lg(p)	-lg(q)	g	t	-lg(p)	-lg(q)	g	t	-lg(p)	-lg(q)	g	t	-lg(p)	-lg(q)	g	t	-lg(p)	-lg(q)	g	t	-lg(p)	-lg(q)	g	t	-lg(p)	-lg(q)	g	t	-lg(p)	-lg(q)	g	t	-lg(p)	-lg(q)	g	t	-lg(p)	-lg(q)	g	t	-lg(p)	-lg(q)	g	t	-lg(p)	-lg(q)
fALFF	PP > NP	rightPrecentral	1.48	0.798	0.321	0.45	0.6	0.253	0.118	0.17	1.21	0.613	0.215	0.36	3.25	2.266	1.09	0.77	1.51	0.819	0.321	0.44	-0.69	0.3	0.118	-0.23	-0.01	0.002	0.002	0	0.91	0.421	0.148	0.3	-0.2	0.075	0.033	-0.06	0.65	0.282	0.118	0.2	1.62	0.902	0.321	0.51	0.5	0.206	0.109
		leftMedTemp	1.4	0.742	0.309	0.43	2.28	1.425	0.362	0.63	1.43	0.763	0.309	0.48	0.97	0.46	0.235	0.21	2.05	1.237	0.362	0.52	0.24	0.091	0.006	0.06	0.22	0.08	0.006	0.06	-0.97	0.457	0.235	-0.2	0.27	0.103	0.006	0.07	0.04	0.014	0.006	0.01	-1.35	0.707	0.309	-0.31	0.07	0.024	0.006
	PP < NP	rightPFC	-0.06	0.02	0.011	-0.02	-0.9	0.418	0.09	-0.31	-0.85	0.388	0.09	-0.15	-0.34	0.13	0.024	-0.09	-1.42	0.758	0.09	-0.37	-1.17	0.585	0.09	-0.32	-0.6	0.252	0.041	-0.15	-0.32	0.121	0.024	-0.08	-1.33	0.689	0.09	-0.39	0.53	0.217	0.041	0.17	0.89	0.413	0.09	0.24	0.03	0.011	0.011
LCOR		leftIns	0.62	0.264	0.167	0.17	-1.17	0.584	0.198	-0.36	-0.69	0.299	0.167	-0.2	1.09	0.535	0.198	0.18	-0.09	0.03	0.008	-0.03	-2.18	1.339	0.225	-0.56	-1.22	0.615	0.198	-0.36	0.02	0.008	0.008	0.01	-0.99	0.471	0.198	-0.21	0.49	0.201	0.139	0.12	1.88	1.1	0.225	0.59	1.06	0.515	0.198
		rightIns	-0.79	0.353	0.016	-0.2	-0.76	0.339	0.016	-0.21	-0.15	0.055	0.016	-0.04	-0.25	0.095	0.016	-0.07	-0.59	0.248	0.016	-0.15	0.05	0.016	0.016	0.02	0.52	0.212	0.016	0.17	0.31	0.12	0.016	0.09	0.21	0.078	0.016	0.06	0.71	0.313	0.016	0.17	0.23	0.085	0.016	0.08	0.16	0.056	0.016
GCOR		leftPut	-1.04	0.502	0.28	-0.3	-1.69	0.951	0.474	-0.46	-2.15	1.32	0.621	-0.59	-2.38	1.512	0.636	-0.73	-2.48	1.591	0.636	-0.8	-0.51	0.211	0.149	-0.19	-1.29	0.664	0.35	-0.36	-1.52	0.826	0.428	-0.49	-1.83	1.058	0.484	-0.58	-0.69	0.302	0.189	-0.2	-0.76	0.339	0.189	-0.29	-1.23	0.623	0.35
		rightPut	-1.47	0.788	0.564	-0.38	-2.19	1.35	0.776	-0.5	-2.57	1.67	0.971	-0.74	-3.31	2.325	1.148	-0.88	-2.9	1.956	1.081	-0.95	-0.32	0.123	0.041	-0.09	-1.4	0.738	0.564	-0.43	-1.72	0.971	0.64	-0.53	-1.77	1.014	0.64	-0.59	-1.38	0.727	0.564	-0.38	-1.34	0.699	0.564	-0.48	-1.91	1.124	0.647
Table S9: Longitudinal MRI analyses: PP at each timepoint vs. PP at each timepoint, controlled for GM. See Table S6. Grey matter volume (GM) was regressed out of the data before calculating within-subject group comparisons. Abbreviations: fALFF = fractional amplitude of low frequency fluctuations, LCOR = local correlation, GCOR = global correlation, PP = postpartum, NP = nulliparous, g = Hedge's …
[truncated: 13 more columns]

## Sheet: Tab. S10 - MRI long. LMM GM
Measure	Contrast	Cluster name		Weeks PP				Weeks PP^2
			df	converged	coef	-lg(p)	-lg(q)	converged	coef	-lg(p)	-lg(q)
fALFF	PP > NP	rightPrecentral	(3, 108)	yes	-0.0062	0.632	0.389	yes	0.0013	1.288	1.115
		leftMedTemp	(3, 108)	yes	-0.0017	0.208	0.141	yes	0.0003	0.301	0.173
	PP < NP	rightPFC	(3, 108)	yes	0.0047	0.698	0.389	yes	0.0003	0.306	0.082
LCOR		leftIns	(3, 108)	yes	0.0004	0.041	0.041	yes	-0.0005	0.687	0.389
		rightIns	(3, 108)	yes	0.0016	0.243	0.141	yes	-0.0002	0.222	0.149
GCOR		leftPut	(3, 108)	yes	0.0211	3.029	2.36	yes	-0.0018	1.531	2.075
		rightPut	(3, 108)	yes	0.0208	3.752	2.606	yes	-0.0018	1.89	2.427
Table S10: Longitudinal MRI analyses: Temporal trajectories, controlled for GM. See Table S7. Grey matter volume (GM) was included as a fixed effect.

[truncated: 6 more sheets: Tab. S11 - MRI long. LMM cov, Tab. S12 - MRI long. LMM RegMea, Tab. S13 - Coloc. indep., Tab. S14 - Coloc. LMM , Tab. S15 - Hormone assoc., Tab. S16 - Behavior assoc.]
